# Supplementary material for: Profiling Localized Immunomodulation and Drug Biodistribution within a Subcutaneous Vascularized Niche for Cell Transplantation
Source: Adv Sci (Weinh). 2026 Mar 6;13(28):e20914. doi: 10.1002/advs.202520914 (PMC13185831; doi:10.1002/advs.202520914)
Supplement: Supplementary file 2 — Supporting file 2: advs74709‐sup‐0002‐Data.zip. [file ADVS-13-e20914-s001.zip]

Archive with 2 entries (1 files):
- advs74709-sup-0002-Data/
- advs74709-sup-0002-Data/advs.202520914_SupplementaryFile_CyTOF_statistics.xlsx
