# Supplementary material for: Profiling Localized Immunomodulation and Drug Biodistribution within a Subcutaneous Vascularized Niche for Cell Transplantation
Source: Adv Sci (Weinh). 2026 Mar 6;13(28):e20914. doi: 10.1002/advs.202520914 (PMC13185831; doi:10.1002/advs.202520914)
Supplement: Supplementary file 2 — Supporting file 2: advs74709‐sup‐0002‐Data.zip. [file ADVS-13-e20914-s001.zip › advs74709-sup-0002-Data/advs.202520914_SupplementaryFile_CyTOF_statistics.xlsx]

## Sheet: CTLA4-Ig
Cell type	Timepoint	Treatment	Median of CD45+ cells	IQR	Treatment effect vs control across time p-value (raw)	Treatment effect vs control across time p-value (adj)	Time effect vs pretransplant within treatment p-value (raw)	Time effect vs pretransplant within treatment p-value (adj)		Treatment	Timepoint	n
B cells	D3	Control	1.20929	0.38017	NA	NA	NA	NA		Control	D3	4
		CTLA4Ig	1.7734	1.52533	0.0864107	0.604875	NA	NA			D7	5
	D7	Control	3.0311	1.16631	NA	NA	0.00405007	0.0121502			D14	5
		CTLA4Ig	2.45483	1.91216	0.347208	1	0.82215	1			D30	5
	D14	Control	2.42211	0.134877	NA	NA	0.032966	0.065932		CTLA4Ig	D3	5
		CTLA4Ig	2.05008	2.87786	0.916815	1	0.368587	1			D7	5
	D30	Control	1.8948	0.414698	NA	NA	0.198863	0.198863			D14	5
		CTLA4Ig	1.8886	0.883468	0.806496	1	0.75057	1			D30	4
Neutrophils	D3	Control	0.454291	0.178646	NA	NA	NA	NA
		CTLA4Ig	0.408998	0.133346	0.624206	1	NA	NA
	D7	Control	0.997244	0.104172	NA	NA	0.0235157	0.0705472
		CTLA4Ig	1.17722	0.490755	0.916815	1	0.21635	1
	D14	Control	0.424268	0.70546	NA	NA	0.466312	0.869047
		CTLA4Ig	0.824755	0.46196	0.916815	1	0.500094	1
	D30	Control	0.526642	0.139221	NA	NA	0.434524	0.869047
		CTLA4Ig	0.810049	1.00972	0.0143059	0.100141	0.203533	1
Macrophages	D3	Control	38.2104	14.1165	NA	NA	NA	NA
		CTLA4Ig	40.7511	4.46533	0.462433	1	NA	NA
	D7	Control	37.0686	4.8371	NA	NA	0.977723	1
		CTLA4Ig	36.0924	19.8539	0.916815	1	0.311771	1
	D14	Control	32.2444	10.3775	NA	NA	0.675323	1
		CTLA4Ig	40.4732	6.75964	0.347208	1	0.465062	1
	D30	Control	29.0031	3.45125	NA	NA	0.0636898	0.191069
		CTLA4Ig	30.629	10.1363	0.77283	1	0.0132538	0.0927767
DC	D3	Control	1.75139	0.572301	NA	NA	NA	NA
		CTLA4Ig	1.23153	0.145238	0.220671	1	NA	NA
	D7	Control	3.3985	0.611998	NA	NA	0.0951351	0.285405
		CTLA4Ig	4.02948	2.72809	0.916815	1	0.0918238	0.550943
	D14	Control	1.73444	0.508747	NA	NA	0.936657	1
		CTLA4Ig	1.85419	1.11315	0.916815	1	0.431439	1
	D30	Control	1.67286	0.735773	NA	NA	0.936657	1
		CTLA4Ig	3.88301	1.61567	0.220671	1	0.0340692	0.238484
NK cells	D3	Control	4.29325	0.804917	NA	NA	NA	NA
		CTLA4Ig	3.14145	1.37868	0.220671	1	NA	NA
	D7	Control	4.98125	1.00225	NA	NA	0.124588	0.255267
		CTLA4Ig	3.86932	3.45306	0.347208	1	0.653027	1
	D14	Control	5.46224	0.662515	NA	NA	0.0850891	0.255267
		CTLA4Ig	5.80866	2.44109	1	1	0.21635	1
	D30	Control	4.84572	0.582011	NA	NA	0.301523	0.301523
		CTLA4Ig	6.80199	2.36535	0.220671	1	0.124426	0.870983
T cells	D3	Control	16.2157	5.62841	NA	NA	NA	NA
		CTLA4Ig	21.3054	7.32097	0.141645	0.849868	NA	NA
	D7	Control	23.5927	3.73564	NA	NA	0.176688	0.176688
		CTLA4Ig	24.1194	17.7271	0.916815	1	0.613028	1
	D14	Control	28.8452	3.10366	NA	NA	0.0118489	0.0236979
		CTLA4Ig	16.9346	15.2744	0.250592	1	0.778729	1
	D30	Control	38.5998	4.95691	NA	NA	0.00023123	0.00069369
		CTLA4Ig	20.1262	4.0726	0.0143059	0.100141	0.740544	1
CD4 Tc	D3	Control	10.5874	4.39697	NA	NA	NA	NA
		CTLA4Ig	12.9306	5.90443	0.327187	1	NA	NA
	D7	Control	16.0671	2.05773	NA	NA	0.223008	0.223008
		CTLA4Ig	11.6536	11.7473	0.347208	1	0.339417	1
	D14	Control	19.0522	2.55241	NA	NA	0.0171182	0.0342365
		CTLA4Ig	8.74213	6.00122	0.0758002	0.454801	0.431439	1
	D30	Control	23.9278	3.57931	NA	NA	0.000573634	0.0017209
		CTLA4Ig	11.1035	2.78753	0.0143059	0.100141	0.33359	1
CD8 Tc	D3	Control	3.2745	0.797811	NA	NA	NA	NA
		CTLA4Ig	3.44227	0.904921	0.389284	1	NA	NA
	D7	Control	4.10061	1.27773	NA	NA	0.450259	0.450259
		CTLA4Ig	5.14348	4.94941	0.754023	1	0.574149	1
	D14	Control	5.30335	0.447653	NA	NA	0.0288538	0.0577076
		CTLA4Ig	4.10023	1.79978	0.347208	1	0.500094	1
	D30	Control	7.85922	6.88996	NA	NA	0.000805009	0.00241503
		CTLA4Ig	4.6793	2.89119	0.0500435	0.350305	0.760638	1
CD4 Tem	D3	Control	8.07491	3.70589	NA	NA	NA	NA
		CTLA4Ig	11.1084	4.07414	0.327187	0.462446	NA	NA
	D7	Control	11.875	2.1765	NA	NA	0.320515	0.320515
		CTLA4Ig	8.4322	7.91104	0.117185	0.462446	0.21635	0.462446
	D14	Control	11.7374	3.58046	NA	NA	0.0925386	0.185077
		CTLA4Ig	6.39918	5.03173	0.00902344	0.0631641	0.115611	0.462446
	D30	Control	17.9701	1.82138	NA	NA	0.00185415	0.00556245
		CTLA4Ig	7.79241	2.52528	0.0143059	0.0858353	0.0850891	0.425445
CD8 Tem	D3	Control	3.01871	0.590766	NA	NA	NA	NA
		CTLA4Ig	3.11352	1.12451	0.624206	1	NA	NA
	D7	Control	3.52134	1.29315	NA	NA	0.320515	0.320515
		CTLA4Ig	3.8549	3.73213	0.916815	1	1	1
	D14	Control	4.35537	0.571762	NA	NA	0.114981	0.229962
		CTLA4Ig	3.98633	1.40545	0.347208	1	0.735988	1
	D30	Control	7.0389	6.51092	NA	NA	0.00128812	0.00386436
		CTLA4Ig	3.93159	2.76759	0.0864107	0.604875	0.915612	1
CD4 Tcm	D3	Control	1.30134	0.576747	NA	NA	NA	NA
		CTLA4Ig	1.80903	1.69933	0.462433	1	NA	NA
	D7	Control	2.75554	0.722665	NA	NA	0.152575	0.152575
		CTLA4Ig	2.63734	2.28641	0.754023	1	0.735988	1
	D14	Control	4.06111	1.73735	NA	NA	0.0109873	0.0219746
		CTLA4Ig	2.09401	1.04737	0.250592	1	0.613028	1
	D30	Control	4.13351	0.524847	NA	NA	0.00211979	0.00635936
		CTLA4Ig	2.73284	0.0193949	0.0143059	0.100141	0.442351	1
CD8 Tcm	D3	Control	0.084454	0.126568	NA	NA	NA	NA
		CTLA4Ig	0.197044	0.112713	0.0864107	0.604875	NA	NA
	D7	Control	0.399202	0.15812	NA	NA	0.0531356	0.0531356
		CTLA4Ig	0.963725	1.15889	0.464702	1	0.143995	0.863971
	D14	Control	0.894724	0.682508	NA	NA	0.00327723	0.0098317
		CTLA4Ig	0.474446	0.864944	0.464702	1	0.311771	1
	D30	Control	0.714475	0.749717	NA	NA	0.00746056	0.0149211
		CTLA4Ig	0.55447	0.308616	0.327187	1	0.265877	1
Cell type	Timepoint	Treatment	Median of T cells	IQR	Treatment effect vs control across time p-value (raw)	Treatment effect vs control across time p-value (adj)	Time effect vs pretransplant within treatment p-value (raw)	Time effect vs pretransplant within treatment p-value (adj)
CD4 Treg	D3	Control	11.1111	8.42876	NA	NA	NA	NA
		CTLA4Ig	12.7261	7.42593	0.916815	0.916815	NA	NA
	D7	Control	9.06185	4.25203	NA	NA	0.261651	0.261651
		CTLA4Ig	6.92395	3.92488	0.174525	0.349051	0.0755606	0.323909
	D14	Control	8.64373	1.04004	NA	NA	0.0479588	0.0959176
		CTLA4Ig	2.85714	1.37488	0.0472018	0.283211	0.00251959	0.0176371
	D30	Control	5.49554	0.99591	NA	NA	0.00134064	0.00402192
		CTLA4Ig	4.52196	0.518328	0.10105	0.323909	0.0647818	0.323909
CTLA4+CD4Tc	D3	Control	0.571429	0.329909	NA	NA	NA	NA
		CTLA4Ig	1.6	0.435361	0.347208	1	NA	NA
	D7	Control	1.1509	0.895685	NA	NA	0.134481	0.268962
		CTLA4Ig	2.42149	6.15734	0.464702	1	0.311771	1
	D14	Control	2.20395	1.03792	NA	NA	0.0186778	0.0560335
		CTLA4Ig	5.06494	2.33357	0.0758002	0.432829	0.0721382	0.432829
	D30	Control	0.655022	0.471333	NA	NA	0.59298	0.59298
		CTLA4Ig	1.90464	2.95342	0.0500435	0.350305	0.474456	1
CD28+CD4Tc	D3	Control	62.1154	4.13672	NA	NA	NA	NA
		CTLA4Ig	58.7302	3.29682	0.601508	1	NA	NA
	D7	Control	63.8107	5.01695	NA	NA	0.45426	0.90852
		CTLA4Ig	55.8228	8.34172	0.347208	1	0.536479	1
	D14	Control	59.4112	4.27974	NA	NA	0.789268	0.90852
		CTLA4Ig	38.4416	5.3272	0.0472018	0.236009	0.0156752	0.109726
	D30	Control	56.2591	8.72218	NA	NA	0.261651	0.784953
		CTLA4Ig	50.7814	11.8938	0.141645	0.566579	0.0269688	0.161813
CD28+CD8Tc	D3	Control	14.893	2.22351	NA	NA	NA	NA
		CTLA4Ig	12.1693	9.32152	0.754023	1	NA	NA
	D7	Control	14.1944	2.29613	NA	NA	0.708281	1
		CTLA4Ig	16.324	9.28514	0.464702	1	0.613028	1
	D14	Control	15.7566	2.20665	NA	NA	0.748428	1
		CTLA4Ig	20.8706	9.62662	0.601508	1	0.285652	1
	D30	Control	17.6856	8.60625	NA	NA	0.422678	1
		CTLA4Ig	18.3497	7.60629	0.624206	1	0.873713	1
GranzB+CD8Tc	D3	Control	1.92308	2.5891	NA	NA	NA	NA
		CTLA4Ig	2.4	1.94015	0.754023	1	NA	NA
	D7	Control	3.28142	0.991382	NA	NA	0.830696	0.845356
		CTLA4Ig	1.93034	0.524145	0.250592	1	0.635586	1
	D14	Control	3.75391	2.04144	NA	NA	0.422678	0.845356
		CTLA4Ig	2.33766	1.55358	0.347208	1	0.858955	1
	D30	Control	4.22125	0.720314	NA	NA	0.148961	0.446883
		CTLA4Ig	1.79211	0.0847206	0.0253473	0.177431	0.51583	1
Cell type	Timepoint	Treatment	Median of macrophages	IQR	Treatment effect vs control across time p-value (raw)	Treatment effect vs control across time p-value (adj)	Time effect vs pretransplant within treatment p-value (raw)	Time effect vs pretransplant within treatment p-value (adj)
M1	D3	Control	36.1084	5.2506	NA	NA	NA	NA
		CTLA4Ig	30.2971	4.34631	0.0864107	0.360691	NA	NA
	D7	Control	38.2301	13.3099	NA	NA	0.758722	0.758722
		CTLA4Ig	42.9371	3.14656	0.916815	0.916815	0.0182653	0.127857
	D14	Control	40.5428	13.2945	NA	NA	0.171232	0.342464
		CTLA4Ig	34.5233	7.69553	0.347208	0.694415	0.0721382	0.360691
	D30	Control	49.9715	6.62042	NA	NA	0.111961	0.335884
		CTLA4Ig	38.9232	6.32545	0.148915	0.446744	0.0582142	0.349285
M2	D3	Control	2.3518	1.27598	NA	NA	NA	NA
		CTLA4Ig	3.71384	1.84943	0.327187	1	NA	NA
	D7	Control	12.0486	9.8776	NA	NA	0.0531356	0.109111
		CTLA4Ig	6.92014	5.33979	0.250592	1	0.129199	0.775193
	D14	Control	12.7632	7.76958	NA	NA	0.0363705	0.109111
		CTLA4Ig	3.71858	0.480576	0.0282801	0.197961	0.368587	1
	D30	Control	2.74791	6.60406	NA	NA	0.614738	0.614738
		CTLA4Ig	3.83066	1.56704	1	1	0.499351	1

## Sheet: ALS
Cell type	Timepoint	Treatment	Median of CD45+ cells	IQR	Treatment effect vs control across time p-value (raw)	Treatment effect vs control across time p-value (adj)	Time effect vs pretransplant within treatment p-value (raw)	Time effect vs pretransplant within treatment p-value (adj)		Treatment	Timepoint	n
B cells	D3	Control	1.20929	0.38017	NA	NA	NA	NA		Control	D3	4
		ALS	1.06829	0.934987	1	1	NA	NA			D7	5
	D7	Control	3.0311	1.16631	NA	NA	0.00405007	0.0121502			D14	5
		ALS	2.11708	0.662227	0.250592	1	0.0371022	0.222613			D30	5
	D14	Control	2.42211	0.134877	NA	NA	0.032966	0.065932		ALS	D3	5
		ALS	2.50986	1.4907	0.601508	1	0.0186778	0.130745			D7	5
	D30	Control	1.8948	0.414698	NA	NA	0.198863	0.198863			D14	5
		ALS	2.2856	0.863126	0.601508	1	0.0613688	0.306844			D30	5
Neutrophils	D3	Control	0.454291	0.178646	NA	NA	NA	NA
		ALS	0.325468	0.417662	0.462433	1	NA	NA
	D7	Control	0.997244	0.104172	NA	NA	0.0235157	0.0705472
		ALS	0.767656	0.991898	0.601508	1	0.0975155	0.682608
	D14	Control	0.424268	0.70546	NA	NA	0.466312	0.869047
		ALS	0.531753	0.16413	0.916815	1	0.45426	1
	D30	Control	0.526642	0.139221	NA	NA	0.434524	0.869047
		ALS	0.376004	0.170074	0.117185	0.703111	0.8726	1
Macrophages	D3	Control	38.2104	14.1165	NA	NA	NA	NA
		ALS	60.1286	20.4047	0.220671	1	NA	NA
	D7	Control	37.0686	4.8371	NA	NA	0.977723	1
		ALS	37.7175	12.6202	0.916815	1	0.134481	0.806886
	D14	Control	32.2444	10.3775	NA	NA	0.675323	1
		ALS	37.4397	16.6322	0.916815	1	0.218921	1
	D30	Control	29.0031	3.45125	NA	NA	0.0636898	0.191069
		ALS	28.3784	13.1836	0.806496	1	0.0215364	0.150755
DC	D3	Control	1.75139	0.572301	NA	NA	NA	NA
		ALS	1.35767	0.614258	0.327187	1	NA	NA
	D7	Control	3.3985	0.611998	NA	NA	0.0951351	0.285405
		ALS	1.74002	1.8949	0.347208	1	0.134481	0.941367
	D14	Control	1.73444	0.508747	NA	NA	0.936657	1
		ALS	1.4287	0.78278	0.601508	1	0.708281	1
	D30	Control	1.67286	0.735773	NA	NA	0.936657	1
		ALS	1.40147	0.0747084	0.464702	1	0.789268	1
NK cells	D3	Control	4.29325	0.804917	NA	NA	NA	NA
		ALS	2.24794	0.95152	0.0500435	0.300261	NA	NA
	D7	Control	4.98125	1.00225	NA	NA	0.124588	0.255267
		ALS	6.23645	0.815172	0.347208	1	0.0247685	0.173379
	D14	Control	5.46224	0.662515	NA	NA	0.0850891	0.255267
		ALS	5.23893	3.3958	0.624206	1	0.261651	1
	D30	Control	4.84572	0.582011	NA	NA	0.301523	0.301523
		ALS	2.32956	4.1518	0.347208	1	0.708281	1
T cells	D3	Control	16.2157	5.62841	NA	NA	NA	NA
		ALS	8.43175	2.75205	0.141645	0.849868	NA	NA
	D7	Control	23.5927	3.73564	NA	NA	0.176688	0.176688
		ALS	20.7372	16.9086	0.916815	1	0.487131	1
	D14	Control	28.8452	3.10366	NA	NA	0.0118489	0.0236979
		ALS	24.9452	29.1364	0.464702	1	0.422678	1
	D30	Control	38.5998	4.95691	NA	NA	0.00023123	0.00069369
		ALS	41.6339	6.93648	0.464702	1	0.00752632	0.0526842
CD4 Tc	D3	Control	10.5874	4.39697	NA	NA	NA	NA
		ALS	5.37963	0.8264	0.141645	0.708223	NA	NA
	D7	Control	16.0671	2.05773	NA	NA	0.223008	0.223008
		ALS	12.2178	8.59161	0.464702	1	0.59298	1
	D14	Control	19.0522	2.55241	NA	NA	0.0171182	0.0342365
		ALS	14.1605	16.8054	0.464702	1	0.59298	1
	D30	Control	23.9278	3.57931	NA	NA	0.000573634	0.0017209
		ALS	29.2323	3.31706	0.117185	0.703111	0.0139401	0.0975806
CD8 Tc	D3	Control	3.2745	0.797811	NA	NA	NA	NA
		ALS	0.627897	0.585203	0.141645	0.849868	NA	NA
	D7	Control	4.10061	1.27773	NA	NA	0.450259	0.450259
		ALS	3.32866	3.94239	0.464702	1	0.556549	1
	D14	Control	5.30335	0.447653	NA	NA	0.0288538	0.0577076
		ALS	4.51556	6.12944	0.347208	1	0.521245	1
	D30	Control	7.85922	6.88996	NA	NA	0.000805009	0.00241503
		ALS	6.92568	1.78475	0.464702	1	0.0371022	0.259715
CD4 Tem	D3	Control	8.07491	3.70589	NA	NA	NA	NA
		ALS	3.95647	0.279383	0.141645	0.849868	NA	NA
	D7	Control	11.875	2.1765	NA	NA	0.320515	0.320515
		ALS	8.91468	3.67904	0.174525	0.872627	0.630467	1
	D14	Control	11.7374	3.58046	NA	NA	0.0925386	0.185077
		ALS	10.3025	12.5808	0.347208	1	0.630467	1
	D30	Control	17.9701	1.82138	NA	NA	0.00185415	0.00556245
		ALS	21.9595	3.35897	0.174525	0.872627	0.0186778	0.130745
CD8 Tem	D3	Control	3.01871	0.590766	NA	NA	NA	NA
		ALS	0.539056	0.545047	0.141645	0.849868	NA	NA
	D7	Control	3.52134	1.29315	NA	NA	0.320515	0.320515
		ALS	2.65272	3.55996	0.347208	1	0.521245	1
	D14	Control	4.35537	0.571762	NA	NA	0.114981	0.229962
		ALS	4.24156	5.31899	0.601508	1	0.556549	1
	D30	Control	7.0389	6.51092	NA	NA	0.00128812	0.00386436
		ALS	5.69133	3.20341	0.250592	1	0.0613688	0.429582
CD4 Tcm	D3	Control	1.30134	0.576747	NA	NA	NA	NA
		ALS	1.03014	0.414062	0.462433	1	NA	NA
	D7	Control	2.75554	0.722665	NA	NA	0.152575	0.152575
		ALS	2.71649	2.91678	0.916815	1	0.261651	1
	D14	Control	4.06111	1.73735	NA	NA	0.0109873	0.0219746
		ALS	3.34283	2.2836	0.347208	1	0.335979	1
	D30	Control	4.13351	0.524847	NA	NA	0.00211979	0.00635936
		ALS	3.83237	3.15111	0.754023	1	0.0371022	0.259715
CD8 Tcm	D3	Control	0.084454	0.126568	NA	NA	NA	NA
		ALS	0.0639264	0.363707	1	1	NA	NA
	D7	Control	0.399202	0.15812	NA	NA	0.0531356	0.0531356
		ALS	0.35824	0.35282	0.916815	1	0.347003	1
	D14	Control	0.894724	0.682508	NA	NA	0.00327723	0.0098317
		ALS	0.263043	0.727098	0.250592	1	0.374844	1
	D30	Control	0.714475	0.749717	NA	NA	0.00746056	0.0149211
		ALS	0.564006	0.89135	0.601508	1	0.0515272	0.360691
Cell type	Timepoint	Treatment	Median of T cells	IQR	Treatment effect vs control across time p-value (raw)	Treatment effect vs control across time p-value (adj)	Time effect vs pretransplant within treatment p-value (raw)	Time effect vs pretransplant within treatment p-value (adj)
CD4 Treg	D3	Control	11.1111	8.42876	NA	NA	NA	NA
		ALS	23.5294	19.3382	0.250592	1	NA	NA
	D7	Control	9.06185	4.25203	NA	NA	0.261651	0.261651
		ALS	11.3827	4.27532	0.916815	1	0.239615	1
	D14	Control	8.64373	1.04004	NA	NA	0.0479588	0.0959176
		ALS	11.3475	5.71935	0.464702	1	0.121114	0.726683
	D30	Control	5.49554	0.99591	NA	NA	0.00134064	0.00402192
		ALS	4.57424	4.52191	0.754023	1	0.0215364	0.150755
CTLA4+CD4Tc	D3	Control	0.571429	0.329909	NA	NA	NA	NA
		ALS	2.15827	1.14153	0.0211767	0.148237	NA	NA
	D7	Control	1.1509	0.895685	NA	NA	0.134481	0.268962
		ALS	1.81518	1.48798	0.916815	1	0.392421	1
	D14	Control	2.20395	1.03792	NA	NA	0.0186778	0.0560335
		ALS	2.1529	5.78429	0.601508	1	0.914865	1
	D30	Control	0.655022	0.471333	NA	NA	0.59298	0.59298
		ALS	1.12597	1.05161	0.347208	1	0.199543	1
CD28+CD4Tc	D3	Control	62.1154	4.13672	NA	NA	NA	NA
		ALS	58.4131	7.42924	0.464702	1	NA	NA
	D7	Control	63.8107	5.01695	NA	NA	0.45426	0.90852
		ALS	54.92	6.88095	0.174525	1	0.748428	1
	D14	Control	59.4112	4.27974	NA	NA	0.789268	0.90852
		ALS	52.5483	13.4685	0.0472018	0.330412	0.218921	1
	D30	Control	56.2591	8.72218	NA	NA	0.261651	0.784953
		ALS	61.9048	12.7426	0.601508	1	0.957372	1
CD28+CD8Tc	D3	Control	14.893	2.22351	NA	NA	NA	NA
		ALS	5.33516	2.15157	0.117185	0.703111	NA	NA
	D7	Control	14.1944	2.29613	NA	NA	0.708281	1
		ALS	11.4391	1.39129	0.174525	0.872627	0.45426	1
	D14	Control	15.7566	2.20665	NA	NA	0.748428	1
		ALS	14.8067	10.1027	0.347208	1	0.285049	1
	D30	Control	17.6856	8.60625	NA	NA	0.422678	1
		ALS	13.8021	2.49238	0.250592	1	0.0871786	0.61025
GranzB+CD8Tc	D3	Control	1.92308	2.5891	NA	NA	NA	NA
		ALS	0.886525	0.856658	0.117185	0.585925	NA	NA
	D7	Control	3.28142	0.991382	NA	NA	0.830696	0.845356
		ALS	2.44648	0.479827	0.464702	0.929404	0.218921	0.725797
	D14	Control	3.75391	2.04144	NA	NA	0.422678	0.845356
		ALS	2.36407	1.19474	0.601508	0.929404	0.0691595	0.414957
	D30	Control	4.22125	0.720314	NA	NA	0.148961	0.446883
		ALS	2.422	0.406364	0.0472018	0.330412	0.181449	0.725797
Cell type	Timepoint	Treatment	Median of macrophages	IQR	Treatment effect vs control across time p-value (raw)	Treatment effect vs control across time p-value (adj)	Time effect vs pretransplant within treatment p-value (raw)	Time effect vs pretransplant within treatment p-value (adj)
M1	D3	Control	36.1084	5.2506	NA	NA	NA	NA
		ALS	36.5604	7.9806	1	1	NA	NA
	D7	Control	38.2301	13.3099	NA	NA	0.758722	0.758722
		ALS	37.0924	5.15038	0.754023	1	0.830696	1
	D14	Control	40.5428	13.2945	NA	NA	0.171232	0.342464
		ALS	38.2377	8.25565	0.117185	0.820296	0.708281	1
	D30	Control	49.9715	6.62042	NA	NA	0.111961	0.335884
		ALS	46.5699	13.3673	0.462433	1	0.487131	1
M2	D3	Control	2.3518	1.27598	NA	NA	NA	NA
		ALS	3.62416	1.8215	0.0864107	0.518464	NA	NA
	D7	Control	12.0486	9.8776	NA	NA	0.0531356	0.109111
		ALS	15.5032	5.11353	0.347208	0.875685	0.0371022	0.259715
	D14	Control	12.7632	7.76958	NA	NA	0.0363705	0.109111
		ALS	6.32319	18.4646	0.916815	0.916815	0.218921	0.875685
	D30	Control	2.74791	6.60406	NA	NA	0.614738	0.614738
		ALS	6.93288	7.30357	0.174525	0.872627	0.285049	0.875685

## Sheet: anti-CD40L
Cell type	Timepoint	Treatment	Median of CD45+ cells	IQR	Treatment effect vs control across time p-value (raw)	Treatment effect vs control across time p-value (adj)	Time effect vs pretransplant within treatment p-value (raw)	Time effect vs pretransplant within treatment p-value (adj)		Treatment	Timepoint	n
B cells	D3	Control	1.20929	0.38017	NA	NA	NA	NA		Control	D3	4
		anti-CD40L	1.72459	0.442414	0.135593	0.813558	NA	NA			D7	5
	D7	Control	3.0311	1.16631	NA	NA	0.00405007	0.0121502			D14	5
		anti-CD40L	3.15514	0.750796	0.754023	1	0.0415739	0.291017			D30	5
	D14	Control	2.42211	0.134877	NA	NA	0.032966	0.065932		anti-CD40L	D3	6
		anti-CD40L	2.1231	0.518855	0.462433	1	0.238646	1			D7	5
	D30	Control	1.8948	0.414698	NA	NA	0.198863	0.198863			D14	4
		anti-CD40L	1.08202	0.551329	0.250592	1	0.418215	1			D30	5
Neutrophils	D3	Control	0.454291	0.178646	NA	NA	NA	NA
		anti-CD40L	0.462599	0.396489	1	1	NA	NA
	D7	Control	0.997244	0.104172	NA	NA	0.0235157	0.0705472
		anti-CD40L	0.860832	0.740143	0.601508	1	0.499688	1
	D14	Control	0.424268	0.70546	NA	NA	0.466312	0.869047
		anti-CD40L	0.433783	0.303557	1	1	0.945129	1
	D30	Control	0.526642	0.139221	NA	NA	0.434524	0.869047
		anti-CD40L	0.533442	0.422209	0.806496	1	0.945129	1
Macrophages	D3	Control	38.2104	14.1165	NA	NA	NA	NA
		anti-CD40L	41.2662	4.48059	0.669815	1	NA	NA
	D7	Control	37.0686	4.8371	NA	NA	0.977723	1
		anti-CD40L	34.1395	10.2962	0.250592	1	0.0640741	0.320371
	D14	Control	32.2444	10.3775	NA	NA	0.675323	1
		anti-CD40L	31.6308	7.16048	0.462433	1	0.0342842	0.205705
	D30	Control	29.0031	3.45125	NA	NA	0.0636898	0.191069
		anti-CD40L	30.2767	7.01542	0.462433	1	0.0215449	0.150815
DC	D3	Control	1.75139	0.572301	NA	NA	NA	NA
		anti-CD40L	1.62748	0.466175	0.393769	1	NA	NA
	D7	Control	3.3985	0.611998	NA	NA	0.0951351	0.285405
		anti-CD40L	2.8537	2.03984	0.464702	1	0.280427	1
	D14	Control	1.73444	0.508747	NA	NA	0.936657	1
		anti-CD40L	1.44298	0.797312	0.462433	1	0.861414	1
	D30	Control	1.67286	0.735773	NA	NA	0.936657	1
		anti-CD40L	1.35135	0.756423	0.601508	1	0.940661	1
NK cells	D3	Control	4.29325	0.804917	NA	NA	NA	NA
		anti-CD40L	4.38775	2.67381	0.669815	1	NA	NA
	D7	Control	4.98125	1.00225	NA	NA	0.124588	0.255267
		anti-CD40L	5.21413	2.33381	0.916815	1	0.76589	1
	D14	Control	5.46224	0.662515	NA	NA	0.0850891	0.255267
		anti-CD40L	5.48163	2.31309	0.77283	1	0.484991	1
	D30	Control	4.84572	0.582011	NA	NA	0.301523	0.301523
		anti-CD40L	2.89703	0.59514	0.0282801	0.197961	0.06819	0.40914
T cells	D3	Control	16.2157	5.62841	NA	NA	NA	NA
		anti-CD40L	21.485	10.1989	0.200825	1	NA	NA
	D7	Control	23.5927	3.73564	NA	NA	0.176688	0.176688
		anti-CD40L	22.5715	10.762	0.754023	1	0.589417	1
	D14	Control	28.8452	3.10366	NA	NA	0.0118489	0.0236979
		anti-CD40L	34.2418	10.8885	0.462433	1	0.0548178	0.383725
	D30	Control	38.5998	4.95691	NA	NA	0.00023123	0.00069369
		anti-CD40L	24.8584	15.9346	0.174525	1	0.323979	1
CD4 Tc	D3	Control	10.5874	4.39697	NA	NA	NA	NA
		anti-CD40L	13.8857	4.61761	0.200825	1	NA	NA
	D7	Control	16.0671	2.05773	NA	NA	0.223008	0.223008
		anti-CD40L	12.4821	8.62037	0.754023	1	0.88165	1
	D14	Control	19.0522	2.55241	NA	NA	0.0171182	0.0342365
		anti-CD40L	19.8205	10.1536	0.806496	1	0.12663	0.886413
	D30	Control	23.9278	3.57931	NA	NA	0.000573634	0.0017209
		anti-CD40L	16.1408	11.2365	0.174525	1	0.551503	1
CD8 Tc	D3	Control	3.2745	0.797811	NA	NA	NA	NA
		anti-CD40L	3.46087	0.742929	0.669815	1	NA	NA
	D7	Control	4.10061	1.27773	NA	NA	0.450259	0.450259
		anti-CD40L	5.16238	3.45449	0.464702	1	0.222869	0.89539
	D14	Control	5.30335	0.447653	NA	NA	0.0288538	0.0577076
		anti-CD40L	5.65159	3.70198	1	1	0.0929033	0.650323
	D30	Control	7.85922	6.88996	NA	NA	0.000805009	0.00241503
		anti-CD40L	4.79369	3.36099	0.174525	0.89539	0.149232	0.89539
CD4 Tem	D3	Control	8.07491	3.70589	NA	NA	NA	NA
		anti-CD40L	11.4291	3.91	0.200825	1	NA	NA
	D7	Control	11.875	2.1765	NA	NA	0.320515	0.320515
		anti-CD40L	9.01004	6.2797	0.754023	1	0.940661	1
	D14	Control	11.7374	3.58046	NA	NA	0.0925386	0.185077
		anti-CD40L	14.3964	6.58063	0.624206	1	0.205633	1
	D30	Control	17.9701	1.82138	NA	NA	0.00185415	0.00556245
		anti-CD40L	11.6505	5.57505	0.117185	0.820296	0.940661	1
CD8 Tem	D3	Control	3.01871	0.590766	NA	NA	NA	NA
		anti-CD40L	3.28608	1.15137	0.522431	1	NA	NA
	D7	Control	3.52134	1.29315	NA	NA	0.320515	0.320515
		anti-CD40L	4.6966	3.39869	0.464702	1	0.333192	1
	D14	Control	4.35537	0.571762	NA	NA	0.114981	0.229962
		anti-CD40L	4.77687	2.76313	0.462433	1	0.106351	0.744459
	D30	Control	7.0389	6.51092	NA	NA	0.00128812	0.00386436
		anti-CD40L	4.23833	1.73963	0.174525	1	0.233646	1
CD4 Tcm	D3	Control	1.30134	0.576747	NA	NA	NA	NA
		anti-CD40L	1.75936	1.20135	0.393769	1	NA	NA
	D7	Control	2.75554	0.722665	NA	NA	0.152575	0.152575
		anti-CD40L	2.99857	1.13938	0.754023	1	0.456642	1
	D14	Control	4.06111	1.73735	NA	NA	0.0109873	0.0219746
		anti-CD40L	4.57421	3.2489	0.624206	1	0.0381658	0.228995
	D30	Control	4.13351	0.524847	NA	NA	0.00211979	0.00635936
		anti-CD40L	4.4226	4.69652	0.754023	1	0.0323456	0.226419
CD8 Tcm	D3	Control	0.084454	0.126568	NA	NA	NA	NA
		anti-CD40L	0.177782	0.35596	0.135593	0.677965	NA	NA
	D7	Control	0.399202	0.15812	NA	NA	0.0531356	0.0531356
		anti-CD40L	0.564289	0.0958719	0.0758002	0.454801	0.151873	0.677965
	D14	Control	0.894724	0.682508	NA	NA	0.00327723	0.0098317
		anti-CD40L	0.808591	0.825911	0.806496	1	0.0636174	0.445321
	D30	Control	0.714475	0.749717	NA	NA	0.00746056	0.0149211
		anti-CD40L	0.364078	1.56093	0.601508	1	0.205707	0.677965
Cell type	Timepoint	Treatment	Median of T cells	IQR	Treatment effect vs control across time p-value (raw)	Treatment effect vs control across time p-value (adj)	Time effect vs pretransplant within treatment p-value (raw)	Time effect vs pretransplant within treatment p-value (adj)
CD4 Treg	D3	Control	11.1111	8.42876	NA	NA	NA	NA
		anti-CD40L	13.7555	8.33038	0.465209	1	NA	NA
	D7	Control	9.06185	4.25203	NA	NA	0.261651	0.261651
		anti-CD40L	8.62841	0.795407	0.754023	1	0.695943	1
	D14	Control	8.64373	1.04004	NA	NA	0.0479588	0.0959176
		anti-CD40L	7.52085	2.94273	0.806496	1	0.213558	1
	D30	Control	5.49554	0.99591	NA	NA	0.00134064	0.00402192
		anti-CD40L	6.59072	1.64902	0.347208	1	0.0140306	0.0982144
CTLA4+CD4Tc	D3	Control	0.571429	0.329909	NA	NA	NA	NA
		anti-CD40L	1.67531	0.469548	0.273322	1	NA	NA
	D7	Control	1.1509	0.895685	NA	NA	0.134481	0.268962
		anti-CD40L	1.38178	1.00029	0.464702	1	0.874313	1
	D14	Control	2.20395	1.03792	NA	NA	0.0186778	0.0560335
		anti-CD40L	3.06184	1.50158	0.327187	1	0.183147	1
	D30	Control	0.655022	0.471333	NA	NA	0.59298	0.59298
		anti-CD40L	1.54597	5.54111	0.0758002	0.530601	0.608815	1
CD28+CD4Tc	D3	Control	62.1154	4.13672	NA	NA	NA	NA
		anti-CD40L	61.1702	3.50839	1	1	NA	NA
	D7	Control	63.8107	5.01695	NA	NA	0.45426	0.90852
		anti-CD40L	54.5391	8.51344	0.174525	1	0.171371	1
	D14	Control	59.4112	4.27974	NA	NA	0.789268	0.90852
		anti-CD40L	56.2418	10.6168	0.327187	1	0.294894	1
	D30	Control	56.2591	8.72218	NA	NA	0.261651	0.784953
		anti-CD40L	53.0772	7.975	0.464702	1	0.0274367	0.192057
CD28+CD8Tc	D3	Control	14.893	2.22351	NA	NA	NA	NA
		anti-CD40L	13.6293	4.56155	0.715001	1	NA	NA
	D7	Control	14.1944	2.29613	NA	NA	0.708281	1
		anti-CD40L	15.6069	6.23633	0.464702	1	0.381762	1
	D14	Control	15.7566	2.20665	NA	NA	0.748428	1
		anti-CD40L	18.012	2.76344	0.624206	1	0.498739	1
	D30	Control	17.6856	8.60625	NA	NA	0.422678	1
		anti-CD40L	16.2455	3.33402	0.601508	1	0.551503	1
GranzB+CD8Tc	D3	Control	1.92308	2.5891	NA	NA	NA	NA
		anti-CD40L	2.88554	1.33452	0.715001	1	NA	NA
	D7	Control	3.28142	0.991382	NA	NA	0.830696	0.845356
		anti-CD40L	2.29665	0.470668	0.220671	1	0.129989	0.909926
	D14	Control	3.75391	2.04144	NA	NA	0.422678	0.845356
		anti-CD40L	4.14134	1.42416	0.806496	1	0.836421	1
	D30	Control	4.22125	0.720314	NA	NA	0.148961	0.446883
		anti-CD40L	2.45464	0.997866	0.174525	1	0.577123	1
Cell type	Timepoint	Treatment	Median of macrophages	IQR	Treatment effect vs control across time p-value (raw)	Treatment effect vs control across time p-value (adj)	Time effect vs pretransplant within treatment p-value (raw)	Time effect vs pretransplant within treatment p-value (adj)
M1	D3	Control	36.1084	5.2506	NA	NA	NA	NA
		anti-CD40L	40.3248	4.85365	0.200825	1	NA	NA
	D7	Control	38.2301	13.3099	NA	NA	0.758722	0.758722
		anti-CD40L	36.5014	3.13343	0.601508	1	0.310474	1
	D14	Control	40.5428	13.2945	NA	NA	0.171232	0.342464
		anti-CD40L	34.7867	6.27154	0.141645	0.849868	0.230062	1
	D30	Control	49.9715	6.62042	NA	NA	0.111961	0.335884
		anti-CD40L	46.2307	2.50581	0.462433	1	0.0957997	0.670598
M2	D3	Control	2.3518	1.27598	NA	NA	NA	NA
		anti-CD40L	4.80155	3.15654	0.0880815	0.440408	NA	NA
	D7	Control	12.0486	9.8776	NA	NA	0.0531356	0.109111
		anti-CD40L	11.5578	4.35496	0.916815	1	0.0301565	0.180939
	D14	Control	12.7632	7.76958	NA	NA	0.0363705	0.109111
		anti-CD40L	14.7866	7.37489	0.327187	1	0.02324	0.16268
	D30	Control	2.74791	6.60406	NA	NA	0.614738	0.614738
		anti-CD40L	1.70275	1.49644	0.464702	1	0.260214	1

## Sheet: anti-CD2
Cell type	Timepoint	Treatment	Median of CD45+ cells	IQR	Treatment effect vs control across time p-value (raw)	Treatment effect vs control across time p-value (adj)	Time effect vs pretransplant within treatment p-value (raw)	Time effect vs pretransplant within treatment p-value (adj)		Treatment	Timepoint	n
B cells	D3	Control	1.20929	0.38017	NA	NA	NA	NA		Control	D3	4
		anti-CD2	1.86357	1.00877	0.286422	1	NA	NA			D7	5
	D7	Control	3.0311	1.16631	NA	NA	0.00405007	0.0121502			D14	5
		anti-CD2	2.40493	1.02969	0.347208	1	0.347326	1			D30	5
	D14	Control	2.42211	0.134877	NA	NA	0.032966	0.065932		anti-CD2	D3	6
		anti-CD2	2.24845	1.27452	1	1	0.484991	1			D7	5
	D30	Control	1.8948	0.414698	NA	NA	0.198863	0.198863			D14	4
		anti-CD2	2.4748	2.76725	0.250592	1	0.149232	1			D30	5
Neutrophils	D3	Control	0.454291	0.178646	NA	NA	NA	NA
		anti-CD2	0.460434	0.391771	1	1	NA	NA
	D7	Control	0.997244	0.104172	NA	NA	0.0235157	0.0705472
		anti-CD2	0.753983	0.472843	0.174525	1	0.26744	1
	D14	Control	0.424268	0.70546	NA	NA	0.466312	0.869047
		anti-CD2	0.574102	0.720205	0.916815	1	0.528761	1
	D30	Control	0.526642	0.139221	NA	NA	0.434524	0.869047
		anti-CD2	0.461272	0.204008	0.174525	1	0.663766	1
Macrophages	D3	Control	38.2104	14.1165	NA	NA	NA	NA
		anti-CD2	36.8982	5.09645	1	1	NA	NA
	D7	Control	37.0686	4.8371	NA	NA	0.977723	1
		anti-CD2	44.5047	13.0839	0.464702	1	0.337862	1
	D14	Control	32.2444	10.3775	NA	NA	0.675323	1
		anti-CD2	38.2359	8.25253	0.806496	1	0.726978	1
	D30	Control	29.0031	3.45125	NA	NA	0.0636898	0.191069
		anti-CD2	40.3618	6.79165	0.141645	0.991513	0.816056	1
DC	D3	Control	1.75139	0.572301	NA	NA	NA	NA
		anti-CD2	1.48544	0.875894	0.669815	1	NA	NA
	D7	Control	3.3985	0.611998	NA	NA	0.0951351	0.285405
		anti-CD2	2.01873	2.64681	0.464702	1	0.129345	0.905416
	D14	Control	1.73444	0.508747	NA	NA	0.936657	1
		anti-CD2	2.24324	1.84303	0.462433	1	0.183147	1
	D30	Control	1.67286	0.735773	NA	NA	0.936657	1
		anti-CD2	1.00792	1.15487	0.347208	1	0.962892	1
NK cells	D3	Control	4.29325	0.804917	NA	NA	NA	NA
		anti-CD2	4.60968	0.785151	0.522431	1	NA	NA
	D7	Control	4.98125	1.00225	NA	NA	0.124588	0.255267
		anti-CD2	2.67542	3.23707	0.347208	1	0.160012	0.80006
	D14	Control	5.46224	0.662515	NA	NA	0.0850891	0.255267
		anti-CD2	4.22814	1.17208	0.386476	1	0.585379	1
	D30	Control	4.84572	0.582011	NA	NA	0.301523	0.301523
		anti-CD2	3.21835	0.448223	0.00902344	0.0631641	0.0640741	0.384445
T cells	D3	Control	16.2157	5.62841	NA	NA	NA	NA
		anti-CD2	27.8451	9.04559	0.0550088	0.385062	NA	NA
	D7	Control	23.5927	3.73564	NA	NA	0.176688	0.176688
		anti-CD2	24.8458	14.7703	0.754023	1	0.744674	1
	D14	Control	28.8452	3.10366	NA	NA	0.0118489	0.0236979
		anti-CD2	23.2275	8.84153	0.220671	1	0.759982	1
	D30	Control	38.5998	4.95691	NA	NA	0.00023123	0.00069369
		anti-CD2	27.2138	14.0387	0.347208	1	0.337862	1
CD4 Tc	D3	Control	10.5874	4.39697	NA	NA	NA	NA
		anti-CD2	17.619	8.05106	0.0550088	0.385062	NA	NA
	D7	Control	16.0671	2.05773	NA	NA	0.223008	0.223008
		anti-CD2	15.4127	9.70843	0.916815	1	0.602317	1
	D14	Control	19.0522	2.55241	NA	NA	0.0171182	0.0342365
		anti-CD2	15.5751	5.86248	0.220671	1	0.71066	1
	D30	Control	23.9278	3.57931	NA	NA	0.000573634	0.0017209
		anti-CD2	20.6803	6.41804	0.347208	1	0.514828	1
CD8 Tc	D3	Control	3.2745	0.797811	NA	NA	NA	NA
		anti-CD2	5.29219	1.22413	0.0550088	0.385062	NA	NA
	D7	Control	4.10061	1.27773	NA	NA	0.450259	0.450259
		anti-CD2	2.4322	2.09232	0.250592	1	0.144054	0.864323
	D14	Control	5.30335	0.447653	NA	NA	0.0288538	0.0577076
		anti-CD2	4.75303	1.66011	0.327187	1	0.776653	1
	D30	Control	7.85922	6.88996	NA	NA	0.000805009	0.00241503
		anti-CD2	4.59348	11.342	0.464702	1	0.830538	1
CD4 Tem	D3	Control	8.07491	3.70589	NA	NA	NA	NA
		anti-CD2	14.0814	5.65077	0.0880815	0.616571	NA	NA
	D7	Control	11.875	2.1765	NA	NA	0.320515	0.320515
		anti-CD2	10.7281	5.38503	0.347208	1	0.264173	1
	D14	Control	11.7374	3.58046	NA	NA	0.0925386	0.185077
		anti-CD2	12.6481	3.92321	0.462433	1	0.555735	1
	D30	Control	17.9701	1.82138	NA	NA	0.00185415	0.00556245
		anti-CD2	15.1458	4.73243	0.174525	1	0.955478	1
CD8 Tem	D3	Control	3.01871	0.590766	NA	NA	NA	NA
		anti-CD2	4.56724	0.742058	0.0550088	0.385062	NA	NA
	D7	Control	3.52134	1.29315	NA	NA	0.320515	0.320515
		anti-CD2	2.23763	2.02536	0.347208	1	0.171371	1
	D14	Control	4.35537	0.571762	NA	NA	0.114981	0.229962
		anti-CD2	4.27015	1.62877	0.806496	1	0.947803	1
	D30	Control	7.0389	6.51092	NA	NA	0.00128812	0.00386436
		anti-CD2	4.13413	9.90156	0.464702	1	0.758798	1
CD4 Tcm	D3	Control	1.30134	0.576747	NA	NA	NA	NA
		anti-CD2	2.92661	1.79385	0.0330063	0.231044	NA	NA
	D7	Control	2.75554	0.722665	NA	NA	0.152575	0.152575
		anti-CD2	3.93327	1.71929	0.347208	1	0.520851	1
	D14	Control	4.06111	1.73735	NA	NA	0.0109873	0.0219746
		anti-CD2	2.57814	1.28715	0.624206	1	0.947803	1
	D30	Control	4.13351	0.524847	NA	NA	0.00211979	0.00635936
		anti-CD2	4.37365	0.739984	0.464702	1	0.12471	0.748262
CD8 Tcm	D3	Control	0.084454	0.126568	NA	NA	NA	NA
		anti-CD2	0.467619	0.717566	0.0330063	0.231044	NA	NA
	D7	Control	0.399202	0.15812	NA	NA	0.0531356	0.0531356
		anti-CD2	0.203014	0.0995816	0.117185	0.703111	0.183323	0.733293
	D14	Control	0.894724	0.682508	NA	NA	0.00327723	0.0098317
		anti-CD2	0.379396	0.0803336	0.141645	0.708223	0.965189	1
	D30	Control	0.714475	0.749717	NA	NA	0.00746056	0.0149211
		anti-CD2	0.482986	1.22242	0.916815	1	0.533006	1
Cell type	Timepoint	Treatment	Median of T cells	IQR	Treatment effect vs control across time p-value (raw)	Treatment effect vs control across time p-value (adj)	Time effect vs pretransplant within treatment p-value (raw)	Time effect vs pretransplant within treatment p-value (adj)
CD4 Treg	D3	Control	11.1111	8.42876	NA	NA	NA	NA
		anti-CD2	10.2561	7.99955	0.583882	1	NA	NA
	D7	Control	9.06185	4.25203	NA	NA	0.261651	0.261651
		anti-CD2	7.03593	2.50047	0.464702	1	0.533006	1
	D14	Control	8.64373	1.04004	NA	NA	0.0479588	0.0959176
		anti-CD2	9.56355	3.57803	0.624206	1	0.759982	1
	D30	Control	5.49554	0.99591	NA	NA	0.00134064	0.00402192
		anti-CD2	5.78231	4.65444	0.754023	1	0.260214	1
CTLA4+CD4Tc	D3	Control	0.571429	0.329909	NA	NA	NA	NA
		anti-CD2	1.35776	0.819827	0.144127	0.703111	NA	NA
	D7	Control	1.1509	0.895685	NA	NA	0.134481	0.268962
		anti-CD2	4.63768	2.15255	0.117185	0.703111	0.0444475	0.311133
	D14	Control	2.20395	1.03792	NA	NA	0.0186778	0.0560335
		anti-CD2	2.36939	0.811668	0.462433	0.79724	0.265747	0.79724
	D30	Control	0.655022	0.471333	NA	NA	0.59298	0.59298
		anti-CD2	3.53488	2.47122	0.117185	0.703111	0.342573	0.79724
CD28+CD4Tc	D3	Control	62.1154	4.13672	NA	NA	NA	NA
		anti-CD2	63.5268	8.239	0.715001	1	NA	NA
	D7	Control	63.8107	5.01695	NA	NA	0.45426	0.90852
		anti-CD2	49.5466	21.5855	0.464702	1	0.112274	0.561369
	D14	Control	59.4112	4.27974	NA	NA	0.789268	0.90852
		anti-CD2	57.1894	4.05679	0.0758002	0.530601	0.169091	0.676362
	D30	Control	56.2591	8.72218	NA	NA	0.261651	0.784953
		anti-CD2	50.4695	11.232	0.601508	1	0.090167	0.541002
CD28+CD8Tc	D3	Control	14.893	2.22351	NA	NA	NA	NA
		anti-CD2	14.2029	3.3795	1	1	NA	NA
	D7	Control	14.1944	2.29613	NA	NA	0.708281	1
		anti-CD2	12.4485	6.68311	0.464702	1	0.241032	1
	D14	Control	15.7566	2.20665	NA	NA	0.748428	1
		anti-CD2	12.9763	3.83496	0.462433	1	0.600471	1
	D30	Control	17.6856	8.60625	NA	NA	0.422678	1
		anti-CD2	13.0952	15.0857	0.601508	1	0.955478	1
GranzB+CD8Tc	D3	Control	1.92308	2.5891	NA	NA	NA	NA
		anti-CD2	2.44979	1.24214	0.583882	1	NA	NA
	D7	Control	3.28142	0.991382	NA	NA	0.830696	0.845356
		anti-CD2	2.47321	2.12034	0.347208	1	0.676696	1
	D14	Control	3.75391	2.04144	NA	NA	0.422678	0.845356
		anti-CD2	3.20526	1.31903	0.601508	1	0.783296	1
	D30	Control	4.22125	0.720314	NA	NA	0.148961	0.446883
		anti-CD2	2.34788	1.10774	0.250592	1	0.964618	1
Cell type	Timepoint	Treatment	Median of macrophages	IQR	Treatment effect vs control across time p-value (raw)	Treatment effect vs control across time p-value (adj)	Time effect vs pretransplant within treatment p-value (raw)	Time effect vs pretransplant within treatment p-value (adj)
M1	D3	Control	36.1084	5.2506	NA	NA	NA	NA
		anti-CD2	48.0706	6.89551	0.0330063	0.231044	NA	NA
	D7	Control	38.2301	13.3099	NA	NA	0.758722	0.758722
		anti-CD2	35.3468	19.4007	0.916815	1	0.252418	1
	D14	Control	40.5428	13.2945	NA	NA	0.171232	0.342464
		anti-CD2	44.5476	4.14749	1	1	0.555735	1
	D30	Control	49.9715	6.62042	NA	NA	0.111961	0.335884
		anti-CD2	47.67	6.67633	1	1	0.595851	1
M2	D3	Control	2.3518	1.27598	NA	NA	NA	NA
		anti-CD2	2.86254	0.972803	0.522431	1	NA	NA
	D7	Control	12.0486	9.8776	NA	NA	0.0531356	0.109111
		anti-CD2	15.4908	11.173	0.464702	1	0.00736674	0.0515672
	D14	Control	12.7632	7.76958	NA	NA	0.0363705	0.109111
		anti-CD2	9.10894	1.0536	0.624206	1	0.030745	0.18447
	D30	Control	2.74791	6.60406	NA	NA	0.614738	0.614738
		anti-CD2	1.53677	1.29983	0.347208	1	0.539136	1

## Sheet: anti-IL6
Cell type	Timepoint	Treatment	Median of CD45+ cells	IQR	Treatment effect vs control across time p-value (raw)	Treatment effect vs control across time p-value (adj)	Time effect vs pretransplant within treatment p-value (raw)	Time effect vs pretransplant within treatment p-value (adj)		Treatment	Timepoint	n
B cells	D3	Control	1.20929	0.38017	NA	NA	NA	NA		Control	D3	4
		anti-IL6	1.95389	0.600413	0.141645	0.708223	NA	NA			D7	5
	D7	Control	3.0311	1.16631	NA	NA	0.00405007	0.0121502			D14	5
		anti-IL6	2.60374	0.50801	0.464702	1	0.0479588	0.287753			D30	5
	D14	Control	2.42211	0.134877	NA	NA	0.032966	0.065932		anti-IL6	D3	5
		anti-IL6	2.84155	0.513386	0.347208	1	0.0284126	0.198888			D7	5
	D30	Control	1.8948	0.414698	NA	NA	0.198863	0.198863			D14	5
		anti-IL6	1.75466	1.12078	0.916815	1	0.392421	1			D30	5
Neutrophils	D3	Control	0.454291	0.178646	NA	NA	NA	NA
		anti-IL6	0.43257	0.141278	0.624206	1	NA	NA
	D7	Control	0.997244	0.104172	NA	NA	0.0235157	0.0705472
		anti-IL6	0.697431	0.213152	0.250592	1	0.285049	1
	D14	Control	0.424268	0.70546	NA	NA	0.466312	0.869047
		anti-IL6	0.380271	0.22226	0.601508	1	0.630467	1
	D30	Control	0.526642	0.139221	NA	NA	0.434524	0.869047
		anti-IL6	0.360866	0.530173	0.601508	1	0.487131	1
Macrophages	D3	Control	38.2104	14.1165	NA	NA	NA	NA
		anti-IL6	45.5791	9.8826	0.220671	0.997716	NA	NA
	D7	Control	37.0686	4.8371	NA	NA	0.977723	1
		anti-IL6	29.6142	14.3033	0.347208	0.997716	0.199543	0.997716
	D14	Control	32.2444	10.3775	NA	NA	0.675323	1
		anti-IL6	32.0219	16.9972	0.601508	0.997716	0.134481	0.806886
	D30	Control	29.0031	3.45125	NA	NA	0.0636898	0.191069
		anti-IL6	24.0577	7.38916	0.327187	0.997716	0.0422362	0.295653
DC	D3	Control	1.75139	0.572301	NA	NA	NA	NA
		anti-IL6	1.18273	0.647758	0.220671	1	NA	NA
	D7	Control	3.3985	0.611998	NA	NA	0.0951351	0.285405
		anti-IL6	1.42973	2.02433	0.174525	1	0.218921	1
	D14	Control	1.73444	0.508747	NA	NA	0.936657	1
		anti-IL6	1.30858	0.452153	0.250592	1	0.914865	1
	D30	Control	1.67286	0.735773	NA	NA	0.936657	1
		anti-IL6	0.963497	0.459556	0.0758002	0.530601	0.422678	1
NK cells	D3	Control	4.29325	0.804917	NA	NA	NA	NA
		anti-IL6	3.79135	0.791867	0.624206	1	NA	NA
	D7	Control	4.98125	1.00225	NA	NA	0.124588	0.255267
		anti-IL6	10.3442	7.46908	0.250592	1	0.0613688	0.429582
	D14	Control	5.46224	0.662515	NA	NA	0.0850891	0.255267
		anti-IL6	4.85893	3.12692	0.624206	1	0.708281	1
	D30	Control	4.84572	0.582011	NA	NA	0.301523	0.301523
		anti-IL6	2.88198	0.743036	0.0758002	0.454801	0.521245	1
T cells	D3	Control	16.2157	5.62841	NA	NA	NA	NA
		anti-IL6	15.9288	5.66877	0.624206	1	NA	NA
	D7	Control	23.5927	3.73564	NA	NA	0.176688	0.176688
		anti-IL6	27.8366	11.0743	0.0758002	0.303201	0.0422362	0.211181
	D14	Control	28.8452	3.10366	NA	NA	0.0118489	0.0236979
		anti-IL6	28.3811	27.8823	0.754023	1	0.00881465	0.0528879
	D30	Control	38.5998	4.95691	NA	NA	0.00023123	0.00069369
		anti-IL6	44.0944	27.6644	0.601508	1	0.00328346	0.0229842
CD4 Tc	D3	Control	10.5874	4.39697	NA	NA	NA	NA
		anti-IL6	9.23664	4.40636	0.806496	1	NA	NA
	D7	Control	16.0671	2.05773	NA	NA	0.223008	0.223008
		anti-IL6	17.8337	2.96689	0.250592	1	0.0325094	0.162547
	D14	Control	19.0522	2.55241	NA	NA	0.0171182	0.0342365
		anti-IL6	17.9776	3.41914	0.916815	1	0.00881465	0.0528879
	D30	Control	23.9278	3.57931	NA	NA	0.000573634	0.0017209
		anti-IL6	21.4334	15.4282	0.754023	1	0.00111182	0.00778273
CD8 Tc	D3	Control	3.2745	0.797811	NA	NA	NA	NA
		anti-IL6	3.94402	0.635105	0.327187	1	NA	NA
	D7	Control	4.10061	1.27773	NA	NA	0.450259	0.450259
		anti-IL6	7.48792	6.72142	0.347208	1	0.45426	1
	D14	Control	5.30335	0.447653	NA	NA	0.0288538	0.0577076
		anti-IL6	5.67051	26.219	0.754023	1	0.309823	1
	D30	Control	7.85922	6.88996	NA	NA	0.000805009	0.00241503
		anti-IL6	15.9029	12.7444	0.601508	1	0.121114	0.847797
CD4 Tem	D3	Control	8.07491	3.70589	NA	NA	NA	NA
		anti-IL6	6.41221	3.55955	0.624206	1	NA	NA
	D7	Control	11.875	2.1765	NA	NA	0.320515	0.320515
		anti-IL6	13.0671	2.12772	0.250592	1	0.0247685	0.148611
	D14	Control	11.7374	3.58046	NA	NA	0.0925386	0.185077
		anti-IL6	12.9154	0.182005	0.916815	1	0.0325094	0.162547
	D30	Control	17.9701	1.82138	NA	NA	0.00185415	0.00556245
		anti-IL6	15.382	13.3373	0.754023	1	0.00544398	0.0381079
CD8 Tem	D3	Control	3.01871	0.590766	NA	NA	NA	NA
		anti-IL6	3.38023	0.77788	0.327187	1	NA	NA
	D7	Control	3.52134	1.29315	NA	NA	0.320515	0.320515
		anti-IL6	5.99664	6.00626	0.347208	1	0.422678	1
	D14	Control	4.35537	0.571762	NA	NA	0.114981	0.229962
		anti-IL6	5.14484	15.3739	0.754023	1	0.309823	1
	D30	Control	7.0389	6.51092	NA	NA	0.00128812	0.00386436
		anti-IL6	9.89516	9.14823	0.916815	1	0.134481	0.941367
CD4 Tcm	D3	Control	1.30134	0.576747	NA	NA	NA	NA
		anti-IL6	1.67939	0.361741	0.327187	0.654374	NA	NA
	D7	Control	2.75554	0.722665	NA	NA	0.152575	0.152575
		anti-IL6	3.20045	0.588212	0.174525	0.523576	0.0543194	0.271597
	D14	Control	4.06111	1.73735	NA	NA	0.0109873	0.0219746
		anti-IL6	3.70607	0.925743	0.754023	0.754023	0.0119962	0.0719773
	D30	Control	4.13351	0.524847	NA	NA	0.00211979	0.00635936
		anti-IL6	4.73915	1.39216	0.0758002	0.303201	0.000341888	0.00239322
CD8 Tcm	D3	Control	0.084454	0.126568	NA	NA	NA	NA
		anti-IL6	0.214928	0.209873	0.0864107	0.345643	NA	NA
	D7	Control	0.399202	0.15812	NA	NA	0.0531356	0.0531356
		anti-IL6	0.936082	0.903284	0.0472018	0.283211	0.0613688	0.306844
	D14	Control	0.894724	0.682508	NA	NA	0.00327723	0.0098317
		anti-IL6	0.579937	3.60028	0.916815	0.916815	0.0871786	0.345643
	D30	Control	0.714475	0.749717	NA	NA	0.00746056	0.0149211
		anti-IL6	2.29694	3.68294	0.347208	0.694415	0.0215364	0.150755
Cell type	Timepoint	Treatment	Median of T cells	IQR	Treatment effect vs control across time p-value (raw)	Treatment effect vs control across time p-value (adj)	Time effect vs pretransplant within treatment p-value (raw)	Time effect vs pretransplant within treatment p-value (adj)
CD4 Treg	D3	Control	11.1111	8.42876	NA	NA	NA	NA
		anti-IL6	10.3834	6.94922	0.601508	1	NA	NA
	D7	Control	9.06185	4.25203	NA	NA	0.261651	0.261651
		anti-IL6	10.2971	9.81948	0.916815	1	0.789268	1
	D14	Control	8.64373	1.04004	NA	NA	0.0479588	0.0959176
		anti-IL6	4.20542	4.59442	0.250592	1	0.0691595	0.484116
	D30	Control	5.49554	0.99591	NA	NA	0.00134064	0.00402192
		anti-IL6	5.31307	2.52085	0.916815	1	0.148961	0.893767
CTLA4+CD4Tc	D3	Control	0.571429	0.329909	NA	NA	NA	NA
		anti-IL6	1.87166	2.48419	0.0472018	0.330412	NA	NA
	D7	Control	1.1509	0.895685	NA	NA	0.134481	0.268962
		anti-IL6	0.577446	0.848557	0.347208	1	0.0777447	0.466468
	D14	Control	2.20395	1.03792	NA	NA	0.0186778	0.0560335
		anti-IL6	7.1608	6.4652	0.464702	1	0.789268	1
	D30	Control	0.655022	0.471333	NA	NA	0.59298	0.59298
		anti-IL6	1.39335	1.38366	0.601508	1	0.285049	1
CD28+CD4Tc	D3	Control	62.1154	4.13672	NA	NA	NA	NA
		anti-IL6	53.1584	4.33915	0.0758002	0.530601	NA	NA
	D7	Control	63.8107	5.01695	NA	NA	0.45426	0.90852
		anti-IL6	63.1362	13.8767	0.464702	1	0.239615	1
	D14	Control	59.4112	4.27974	NA	NA	0.789268	0.90852
		anti-IL6	52.8104	19.9773	0.117185	0.703111	0.914865	1
	D30	Control	56.2591	8.72218	NA	NA	0.261651	0.784953
		anti-IL6	56.3319	15.216	0.754023	1	0.748428	1
CD28+CD8Tc	D3	Control	14.893	2.22351	NA	NA	NA	NA
		anti-IL6	18.5304	5.68729	0.601508	1	NA	NA
	D7	Control	14.1944	2.29613	NA	NA	0.708281	1
		anti-IL6	17.9759	21.4792	0.754023	1	1	1
	D14	Control	15.7566	2.20665	NA	NA	0.748428	1
		anti-IL6	16.3769	33.7894	0.601508	1	0.748428	1
	D30	Control	17.6856	8.60625	NA	NA	0.422678	1
		anti-IL6	21.0306	21.2864	0.601508	1	0.521245	1
GranzB+CD8Tc	D3	Control	1.92308	2.5891	NA	NA	NA	NA
		anti-IL6	5.74866	1.78141	0.0472018	0.330412	NA	NA
	D7	Control	3.28142	0.991382	NA	NA	0.830696	0.845356
		anti-IL6	2.32438	3.2477	0.916815	1	0.199543	0.997716
	D14	Control	3.75391	2.04144	NA	NA	0.422678	0.845356
		anti-IL6	2.63819	7.92849	0.754023	1	0.45426	1
	D30	Control	4.22125	0.720314	NA	NA	0.148961	0.446883
		anti-IL6	2.54676	1.62681	0.250592	1	0.134481	0.806886
Cell type	Timepoint	Treatment	Median of macrophages	IQR	Treatment effect vs control across time p-value (raw)	Treatment effect vs control across time p-value (adj)	Time effect vs pretransplant within treatment p-value (raw)	Time effect vs pretransplant within treatment p-value (adj)
M1	D3	Control	36.1084	5.2506	NA	NA	NA	NA
		anti-IL6	40.1543	10.5474	0.327187	1	NA	NA
	D7	Control	38.2301	13.3099	NA	NA	0.758722	0.758722
		anti-IL6	41.3474	3.95317	0.916815	1	0.556549	1
	D14	Control	40.5428	13.2945	NA	NA	0.171232	0.342464
		anti-IL6	46.9977	15.2243	0.347208	1	0.45426	1
	D30	Control	49.9715	6.62042	NA	NA	0.111961	0.335884
		anti-IL6	55.2083	14.6186	0.462433	1	0.218921	1
M2	D3	Control	2.3518	1.27598	NA	NA	NA	NA
		anti-IL6	2.52577	1.27683	0.327187	0.981561	NA	NA
	D7	Control	12.0486	9.8776	NA	NA	0.0531356	0.109111
		anti-IL6	17.6596	6.52464	0.117185	0.585925	0.00161224	0.0112857
	D14	Control	12.7632	7.76958	NA	NA	0.0363705	0.109111
		anti-IL6	5.16854	2.1287	0.0472018	0.283211	0.121114	0.585925
	D30	Control	2.74791	6.60406	NA	NA	0.614738	0.614738
		anti-IL6	2.80449	0.671872	0.916815	1	0.914865	1
